# Supplementary material for: Analysis of the genome-wide variations among multiple strains of the plant pathogenic bacterium Xylella fastidiosa
Source: BMC Genomics. 2006 Sep 1;7:225. doi: 10.1186/1471-2164-7-225 (PMC1574315; doi:10.1186/1471-2164-7-225)
Supplement: Additional File 1 — Conserved unique gene sequences. List of X. fastidiosa conserved unique genes. [file 1471-2164-7-225-S1.xls]

## Sheet: Sheet1
Supplemental Table 1 conserved unique gene sequences
9a5c	coordinates	Ann1	coordinates	Dixon	coordinates	Temecula	coordinates
XF1668	1603673_1604032	FY0483	Contig0113: 5012_5371	FX0919	Contig0234: 1832_1473	PD1342	1567642_1568004	HicB-related protein
XF1834	1751131_1750670	FY0937	Contig0128: 34180_33719	FX1787	Contig0278: 12024_11563	PD1033	1232521_1232985	disulphide isomerase
XF0108	106499-107011	FY0714	Contig0122: 16508-17017	FX1266	Contig0304: 51697-51188	PD0082	104868-105380	16S rRNA processing protein
XF1563	1519389_1519724	FY0141	Contig0084: 1039_1374	FX1133	Contig0271: 1785_2120	PD0997	1200081_1200419	hypothetical protein
XF0053	50551_51741	FY1012	Contig0131: 2470_1280	FX1289	Contig0289: 13073_11883	PD0038	50073_51266	flavohemoprotein
XF0094	c94878-94237	FY0709	Contig0122: 4931-4293	FX3365	Contig0304: 63282-63920	PD0071	c93264-92623	cell division protein
XF0879	836896_838005	FY0375	Contig0108: 13072_11963	FX0855	Contig0277: 13044_11935	PD1801	2103535_2104647	lipopolysaccharide biosynthesis protein
XF0613	591683_592273	FY0611	Contig0117: 1295_705	FX2472	Contig0310: 92884_93474	PD1540	1786886_1787485	hypothetical protein
XF1099	1051154_1050582	FY1698	Contig0146: 55961_56533	FX2055	Contig0311: 66063_65491	PD0394	477960_478535	hypothetical protein
XF0388	400361_400729	FY2612	Contig0100: 4565_4197	FX2686	Contig0314: 101812_102180	PD1680	1949409_1949780	Hypothetical Protein
XF1985	c1898930-1898181	FY1929	Contig0152: 55066-55812	FX2079	Contig0313: 40472-41218	PD0821	1012288-1013037	tRNA/rRNA methyltransferase
XF0131	128689_129111	FY2860	Contig0092: 7173_7595	FX2639	Contig0304: 29755_29333	PD0099	127147_127572	hypothetical protein
XF0767	719251_718910	FY1303	Contig0139: 33064_33405	FX1547	Contig0314: 19055_18714	PD1891	2219431_2219775	transcriptional regulator (ArsR family)
XF0268	282369_281185	FY2007	Contig0153: 6235_5051	FX0460	Contig0231: 6784_5600	PD0219	279635_280822	EC-yjiJ TRANSPORTER, MFS superfamily
XF2750	2642275_2641673	FY0786	Contig0125: 3343_3945	FX0394	Contig0309: 16513_17115	PD2086	2476618_2477223	hypothetical protein
XF2198	2087366_2086968	FY2327	Contig0151: 36115_36513	FX0540	Contig0233: 467_69	PD1248	1458553_1458954	hypothetical protein
XF0918	882560_883201	FY1396	Contig0140: 54418_53777	FX1748	Contig0302: 6808_7449	PD1769	2061790_2062434	acyl-[ACP]-UDP-N-acetylglucosamine
XF0766	718910_718506	FY3572	Contig0139: 33405_33809	FX3841	Contig0314: 18714_18310	PD1892	2219772_2220179	conserved hypothetical protein
XF1469	1415672_1414821	FY1883	Contig0154: 81489_80617	FX1632	Contig0300: 41610_40738	PD0687	842526_843380	ICAB
XF0543	533197_533862	FY0743	Contig0123: 27157_26492	FX3408	Contig0310: 34443_35108	PD1592	1845748_1846416	Hypothetical Protein
XF0914	880998_881420	FY1409	Contig0140: 55919_55497	FX1755	Contig0302: 5306_5728	PD1771	2063510_2063935	Transcriptional regulator
XF0813	764864_765517	FY1519	Contig0143: 8841_9494	FX1454	Contig0314: 60915_61568	PD1854	2176863_2177528	hypothetical protein
XF1419	1365938_1366852	FY1102	Contig0154: 31338_32252	FX1216	Contig0288: 31888_32802	PD0647	793053_793970	acetyltransferase
XF2271	2162380_2162784	FY3889	Contig0144: 28349_27948	FX3742	Contig0305: 34503_34907	PD1307	1534257_1534661	hypothetical protein
XF1594	1539151_1539789	FY1836	Contig0150: 27862_27224	FX0983	Contig0255: 3477_4115	PD1179	1380483_1381124	phage-related protein {Xylella fastidiosa Temecula1}
XF2758	2646617_2647126	FY2780	Contig0071: 953_1462	FX2702	Contig0309: 12067_11558	PD2093	2481568_2482080	hypothetical protein
XF2173	2059507_2059722	FY2221	Contig0151: 67019_66804	FX3305	Contig0292: 7856_7641	PD1227	1429759_1429977	hypothetical protein
XF0928	892311-893576	FY1364	Contig0140: 44748-43462	FX1729	Contig0302: 16499-17785	PD1761	c2052740-2051445	BS-yloM 16S rRNA m(5)C 967 methyltransferase (EC 2.1.1.-)
XF0702	663994_664239	FY2823	Contig0074: 2049_2294	FX2646	Contig0269: 2337_2582	PD1122	1315733_1315981	Hypothetical Cytosolic Protein
XF1398	1349495_1350712	FY3288	Contig0154: 14910_16115	FX1210	Contig0288: 15569_16774	PD0628	776736_777944	Na+/H+ exchange protein
XF0765	718506_718069	FY1307	Contig0139: 33809_34252	FX1553	Contig0314: 18310_17867	PD1893	2220176_2220622	GENE II AND X PROTEINS
XF0016	16281_16820	FY1026	Contig0131: 36288_35749	FX0597	Contig0247: 11679_12218	PD0014	16261_16803	Hypothetical Membrane Spanning Protein
XF0607	583338_584705	FY0596	Contig0117: 9655_8270	FX2003	Contig0310: 84538_85914	PD1547	1794446_1795816	hypothetical protein
XF2498	2378024_2376429	FY0336	Contig0106: 5356_6954	FX1836	Contig0312: 37635_36052	PD1107	1302952_1304478	phage-related portal protein
XF1670	1604787_1605113	FY3350	Contig0095: 1157_1483	FX3705	Contig0301: 13752_14078	PD0995	1199058_1199387	hypothetical protein
XF1228	1179562_1179176	FY1052	Contig0133: 41632_42018	FX1162	Contig0265: 3082_2696	PD0504	605774_606163	hypothetical protein
XF1680	1610736_1611926	FY1829	Contig0150: 39785_38577	FX1573	Contig0306: 10709_9501	PD0980	1176440_1177651	phage-related protein {Xylella fastidiosa Temecula1}
XF1794	1708375_1707752	FY0147	Contig0085: 1540_944	FX0672	Contig0262: 8149_8745	PD1073	1275137_1275769	hypothetical protein
XF1972	1881802-1882248	FY1935	Contig0152: 72111-71647	FX3833	Contig0313: 56739-56275	PD0830	c1029688-1029227	tRNA/rRNA methylase
XF1688	1615461_1616954	FY1828	Contig0150: 35016_33523	FX1693	Contig0306: 5986_4493	PD0972	1171382_1172878	Hypothetical Protein
XF0648	619405_619623	FY3270	Contig0147: 16803_17021	FX2838	Contig0303: 15676_15894	PD1522	1769022_1769243	hypothetical protein
XF2499	2378021_2378569	FY0343	Contig0106: 4808_5356	FX0653	Contig0269: 11264_11812	PD1108	1304475_1305026	Hypothetical Cytosolic Protein
XF1679	1609894_1610736	FY1838	Contig0150: 40600_39785	FX3379	Contig0306: 11551_10709	PD0981	1177648_1178493	plasmid-related protein
XF2202	2089574_2090023	FY1554	Contig0151: 33799_33350	FX0539	Contig0233: 2762_3211	PD1252	1461249_1461701	PHOSPHOHYDROLASE (MUTT/NUDIX FAMILY PROTEIN)
XF1075	1031201_1031584	FY1350	Contig0138: 47910_48269	FX2600	Contig0312: 12242_12601	PD0355	444552_444932	hypothetical protein
XF2114	2008994_2008485	FY1215	Contig0136: 26779_26270	FX3856	Contig0314: 93962_94471	PD0768	950847_951359	Hypothetical Membrane Associated Protein
XF2427	2309557_2308610	FY0575	Contig0134: 30111_29164	FX0954	Contig0280: 31931_32878	PD1445	1683596_1684489	hypothetical protein
XF0078	79161_78100	FY0293	Contig0101: 11529_10468	FX0812	Contig0252: 11620_10559	PD0058	76380_77444	fimbrial adhesin precursor
XF1648	1592097_1591174	FY0621	Contig0119: 9038_9970	FX1778	Contig0272: 5326_6243	PD1013	1211859_1212785	hypothetical protein
XF2746	2639548_2638763	FY0784	Contig0125: 6328_7167	FX1825	Contig0309: 19518_20357	PD2084	2473322_2474110	Hypothetical Protein
XF1069	1027157_1027372	FY2401	Contig0138: 43848_44060	FX2450	Contig0312: 8150_8365	PD0349	440505_440723	Hypothetical Cytosolic Protein
XF0135	135493_135302	FY0767	Contig0124: 30895_31086	FX0782	Contig0304: 23066_23257	PD0103	133712_133906	hypothetical protein
XF1681	1611957_1612439	FY1847	Contig0150: 38564_38085	FX1578	Contig0306: 9488_9009	PD0979	1175948_1176430	hypothetical protein
XF0142	143187_144383	FY2560	Contig0124: 23106_21958	FX2567	Contig0304: 15289_14141	PD0111	141657_142808	INTEGRAL MEMBRANE ACETYLTRANSFERASE
XF2322	2202500_2202303	FY3647	Contig0149: 9291_9091	FX2497	Contig0299: 24554_24772	PD1355	1576257_1576475	hypothetical protein
XF2119	2013512_2013036	FY0740	Contig0123: 29039_28527	FX1412	Contig0270: 9951_10463	PD1596	1847783_1848298	Portal protein
XF2349	2229196_2226962	FY1186	Contig0149: 35871_33679	FX0515	Contig0295: 2083_2	PD1379	1600873_1603068	ATP/GTP-binding protein
XF1355	1302815_1303024	FY2724	Contig0142: 47141_46902	FX2552	Contig0283: 26907_26698	PD0596	731019_731231	hypothetical protein
XF2115	2011812_2008990	FY1201	Contig0136: 29597_26775	FX2027	Contig0314: 91453_93966	PD0767	948029_950854	Hypothetical Membrane Spanning Protein
XF2764	2655737_2655399	FY0167	Contig0089: 3795_3457	FX3657	Contig0291: 19015_19353	PD2105	2492257_2492556	Hypothetical Cytosolic Protein
XF2540	2413877_2413677	FY2358	Contig0145: 12789_12565	FX2293	Contig0266: 6_230	PD1925	2257447_2257674	hypothetical protein
XF0499	497569_497042	FY3002	Contig0119: 3196_3741	FX2902	Contig0204: 594_1139	PD1714	2005731_2006183	Hypothetical Cytosolic Protein
XF0575	558092_558439	FY3120	Contig0123: 2336_1941	FX2924	Contig0310: 59296_59691	PD1571	1820790_1821101	hypothetical protein
XF2316	2198671_2199114	FY0556	Contig0149: 6076_6519	FX1687	Contig0299: 27808_27365	PD1351	1573338_1573721	hypothetical protein
XF1666	1602265_1602675	FY0481	Contig0113: 3451_3924	FX0929	Contig0238: 7792_8250	PD1345	1569108_1569569	hypothetical protein
XF1687	1614990_1615457	FY1846	Contig0150: 35520_35020	FX3375	Contig0306: 6490_5990	PD0973	1172879_1173349	Hypothetical Protein
XF2088	1982660_1982046	FY2758	Contig0136: 1932_1486	FX2630	Contig0257: 15700_16209	PD0788	975946_976425	AUXIN-BINDING PROTEIN
XF2200	2088093_2087704	FY2469	Contig0151: 35290_35757	FX2463	Contig0233: 1272_805	PD1250	1459289_1459681	hypothetical protein
XF1684	1613798_1614172	FY1854	Contig0150: 36673_36308	FX4042	Contig0306: 7646_7278	PD0976	1174167_1174538	hypothetical protein
XF0828	782048_782626	FY1520	Contig0143: 26787_27233	FX0587	Contig0311: 49810_49208	PD1843	2159048_2159629	hypothetical protein
XF1686	1614623_1615000	FY3935	Contig0150: 35854_35477	FX3748	Contig0306: 6824_6447	PD0974	1173336_1173716	Hypothetical Protein
XF2021	1928650_1928051	FY1982	Contig0152: 25478_26002	FX2592	Contig0313: 10671_11522	PD0794	982122_983228	ATP/GTP-binding protein
XF2549	2423722_2424198	FY1648	Contig0145: 22683_23255	FX0446	Contig0226: 5113_4541	PD1932	2267550_2268125	hypothetical protein
XF0294	309455_309114	FY2062	Contig0153: 33310_32864	FX1527	Contig0308: 16618_16172	PD0238	307426_307881	Zinc metalloprotease (EC 3.4.24.-)
XF0861	821212_821475	FY2632	Contig0111: 8384_8199	FX2545	Contig0311: 10329_10144	PD1815	2120169_2120393	hypothetical protein
XF0705	665624_668158	FY3222	Contig0120: 1356_3896	FX0340	Contig0223: 4594_6351	PD1115	1310177_1312636	phage-related protein
XF2380	2253704_2254183	FY1187	Contig0149: 60251_60952	FX0902	Contig0295: 26725_27174	PD1400	1627810_1628160	hypothetical protein
XF2060	1960762_1961127	FY3498	Contig0128: 48438_48728	FX0807	Contig0240: 7445_7810	PD0952	1156095_1156457	conjugal transfer protein
XF2726	2618716_2617490	FY0785	Contig0125: 18872_19831	FX2551	Contig0309: 41882_42376	PD2075	2460649_2461866	type I restriction-modification system specificity determinant
XF1434	1380277_1379345	FY2559	Contig0154: 45515_44862	FX0343	Contig0300: 5928_4951	PD0657	806748_807683	Hypothetical Protein
XF0483	489423_488956	FY3444	Contig0119: 12921_13394	FX2912	Contig0270: 3184_2717	PD1602	1854823_1855152	Hypothetical Protein
XF2521	2394843_2395064	FY3256	Contig0141: 6106_6312	FX1884	Contig0297: 2675_2881	PD1723	2011035_2011244	Hypothetical Cytosolic Protein
XF1513	1464148_1464666	FY1152	Contig0135: 26107_26517	FX3679	Contig0296: 5599_6009	PD0729	894505_894828	hypothetical protein
XF1239	1193439_1193843	FY1047	Contig0133: 27810_26938	FX0881	Contig0256: 10177_9752	PD0512	620066_620839	PHAGE DNA PACKAGING PROTEIN GP2 (TERMINASE LARGE SUBUNIT)
XF1683	1613496_1613795	FY1857	Contig0150: 37026_36676	FX1704	Contig0306: 7948_7652	PD0977	1174538_1174891	hypothetical protein
XF0137	136429_135965	FY3475	Contig0124: 29904_30404	FX4028	Contig0304: 22085_22585	PD0105	134394_134861	hypothetical protein
XF2390	2266366_2266052	FY1194	Contig0149: 73317_72988	FX3674	Contig0295: 39461_39306	PD1407	1640075_1640455	Hypothetical Cytosolic Protein
XF2707	2587664_2587840	FY2312	Contig0112: 1686_1859	FX2395	Contig0249: 1747_1920	PD2060	2432102_2432362	hypothetical protein
XF1090	1046010_1045603	FY2653	Contig0146: 61062_61487	FX2689	Contig0311: 60933_60505	PD0389	472994_473422	hypothetical protein
XF1874	1785369_1785677	FY2508	Contig0075: 1701_1417	FX2494	Contig0230: 4097_3789	PD0929	1133770_1134081	hypothetical protein
XF0614	592267_594351	FY1760	Contig0147: 74_1486	FX0302	Contig0310: 94496_95554	PD1539	1784808_1786895	hypothetical protein
XF0528	523823_524107	FY1218	Contig0136: 26263_25847	FX4094	Contig0314: 94478_94894	PD0769	951363_951782	hypothetical protein
XF0817	769272_769445	FY2446	Contig0143: 13304_13492	FX2595	Contig0314: 65348_65572	PD1852	2172866_2173093	hypothetical protein
XF1284	1236503_1236658	FY2331	Contig0121: 19174_18944	FX2387	Contig0279: 12559_12789	PD0538	662187_662420	hypothetical protein
XF2664	2543314_2543979	FY2488	Contig0114: 9664_9251	FX0741	Contig0243: 10853_10188	PD2031	2387677_2388276	hypothetical protein
XF2663	2542232_2543314	FY0456	Contig0114: 11505_9664	FX0733	Contig0243: 13021_10853	PD2030	2385761_2387611	DNA helicase II (EC 3.6.1.-)
XF2413	2292873_2293298	FY2930	Contig0134: 13103_13774	FX2859	Contig0241: 1847_1308	PD1431	1667472_1667978	hypothetical protein
XF0004	4500_4763	FY3829	Contig0131: 47994_47809	FX3516	Contig0247: 66_158	PD0004	4501_4746	hypothetical protein
XF2118	2013036_2012593	FY3042	Contig0123: 28611_28120	FX3944	Contig0270: 10525_10746	PD1594	1847376_1847810	hypothetical protein
XF1514	1464666_1465574	FY1148	Contig0135: 26517_27425	FX2516	Contig0296: 6009_6524	PD0730	894825_895736	Malate permease
XF1917	1823419_1823934	FY3036	Contig0098: 12511_12855	FX3660	Contig0293: 916_734	PD0874	1085351_1085869	hypothetical protein
XF1420	1366827_1367027	FY3708	Contig0154: 32227_32625	FX3646	Contig0288: 32777_33166	PD0648	793942_794343	hypothetical protein
XF0612	590330_591280	FY0612	Contig0117: 2119_1697	FX0120	Contig0310: 91531_92481	PD1542	1787879_1788832	dolichol-phosphate mannosyltransferase
XF1264	1220016_1219171	FY1042	Contig0133: 1090_3264	FX0519	Contig0237: 2182_4371	PD0528	645369_647570	ATP/GTP-binding protein
XF1470	1416799_1415672	FY1884	Contig0154: 82610_81468	FX0298	Contig0221: 422_9	PD0688	843377_844507	GLYCOSYL TRANSFERASE (EC 2.4.1.-)
XF0558	546574_546452	FY2122	Contig0123: 13771_13893	FX3412	Contig0310: 47820_47698	PD1583	1832288_1832686	hypothetical protein
XF1181	1128679_1129809	FY0302	Contig0104: 16732_17862	FX2485	Contig0285: 1907_2140	PD0465	555782_556861	triacylglycerol lipase precursor
XF1182	1129813_1130862	FY0301	Contig0104: 17866_18915	FX2402	Contig0285: 2685_2945	PD0466	556862_557923	lipase modulator
