# Supplementary material for: Analysis of the genome-wide variations among multiple strains of the plant pathogenic bacterium Xylella fastidiosa
Source: BMC Genomics. 2006 Sep 1;7:225. doi: 10.1186/1471-2164-7-225 (PMC1574315; doi:10.1186/1471-2164-7-225)
Supplement: Additional file 2 — Pair wise analysis of conserved genes with internal INDELs that cause frame shifts. List of conserved genes causing frame shift mutations. [file 1471-2164-7-225-S2.xls]

## Sheet: Sheet1
Supplemental Table 3 Pair wise analysis of conserved genes with internal indels that cause frame shifts
Gene	XF-FY1	XF-FX2	XF-PD3	FY-FX4	FY-PD5	FX-PD6
XF0004 FY3829 FX3516 PD0004	0	0	0	0	1	0	hypothetical protein
XF0074 FY2432 FX2511 PD0056	0	0	0	0	5	5	hypothetical protein
XF0087 FY0107 FX0413 PD0064	0	1	0	1	0	1	alpha-ketoglutarate permease symporter
XF0089 FY0109 FX0431 PD0066	1	0	0	1	1	0	host factor-I protein
XF0093 FY0693 FX0430 PD0070	0	2	0	2	0	2	cell division protein
XF0099 FY0692 FX1250 PD0074	0	1	0	1	0	1	dihydroxy-acid dehydratase
XF0105 FY0698 FX1254 PD0079	0	2	0	2	0	0	3-deoxy-D-manno-octulosonic acid transferase
XF0132 FY0750 FX3361 PD0100	5	0	0	2	2	0	copper resistance protein A precursor
XF0148 FY0757 FX0713 PD0117	1	1	0	0	0	0	DNA repair protein
XF0180 FY3274 FX2534 PD0147	0	0	0	0	0	4	hypothetical protein
XF0196 FY3025 FX1883 PD0159	13	0	0	13	13	0	Hypothetical Exported Protein
XF0209 FY2083 FX3910 PD0169	17	4	0	19	22	0	hypothetical protein
XF0221 FY1792 FX0544 PD0178	2	0	0	2	2	0	Hypothetical Cytosolic Protein
XF0225 FY1771 FX1050 PD0182	1	0	0	1	1	0	protein-export membrane protein
XF0243 FY0401 FX0482 PD0201	7	0	0	0	7	0	acriflavin resistance protein
XF0244 FY0407 FX0911 PD0202	0	1	0	1	0	1	membrane fusion protein
XF0259 FY0397 FX3215 PD0212	2	0	0	0	0	0	phosphomannose isomerase-GDP-mannose pyrophosphorylase
XF0277 FY2014 FX2278 PD0224	0	10	0	10	0	7	Phosphatase
XF0280 FY2008 FX3082 PD0226	1	1	0	1	0	1	leucine aminopeptidase
XF0294 FY2062 FX1527 PD0238	1	1	1	0	0	0	Zinc metalloprotease (EC 3.4.24.-)
XF0319 FY2021 FX1373 PD0262	0	1	0	1	0	1	acetoacetyl-CoA reductase
XF0340 FY2620 FX3206 PD1710	0	1	0	1	0	1	disulfide bond formation protein B
XF0362 FY3190 FX2138 PD1700	11	0	0	0	1	0	Hypothetical Cytosolic Protein
XF0370 FY0283 FX0137 PD1694	0	1	0	1	0	1	fimbrial assembly membrane protein
XF0372 FY0285 FX3151 PD1692	0	4	0	4	0	4	fimbrial assembly protein
XF0375 FY0278 FX0469 PD1689	0	1	0	1	0	1	inner membrane protein
XF0377 FY0284 FX3220 PD1688	1	0	0	1	1	0	cytochrome P450-like enzyme
XF0392 FY0255 FX1586 PD1677	1	0	0	1	1	0	methionine adenosyltransferase
XF0454 FY2304 FX2383 PD1628	2	2	2	0	0	0	hypothetical protein
XF0461 FY1248 FX0875 PD1622	1	1	1	0	0	0	Hypothetical Protein
XF0472 FY1226 FX0991 PD1616	1	1	1	0	0	0	EC-ygdH Rossmann fold nucleotide-binding protein
XF0483 FY3444 FX2912 PD1602	0	0	8	0	0	0	Hypothetical Protein
XF0547 FY0736 FX0370 PD1591	1	0	0	0	0	0	ferredoxin II
XF0561 FY0732 FX2004 PD1581	14	14	14	0	0	0	Hypothetical Membrane Spanning Protein
XF0563 FY3467 FX2015 PD1579	7	0	0	0	1	0	Sec-independent protein translocase protein tatB
XF0575 FY3120 FX2924 PD1571	4	4	5	0	5	5	hypothetical protein
XF0615 FY1706 FX3457 PD1538	0	2	0	2	0	2	60kDa chaperonin
XF0624 FY1741 FX3354 PD1532	0	1	0	1	0	1	shikimate 5-dehydrogenase
XF0627 FY2472 FX3355 PD1530	14	0	0	8	5	0	hypothetical protein
XF0628 FY2839 FX1941 PD1529	19	0	0	17	0	0	hypothetical protein
XF0629 FY1756 FX2629 PD1528	2	1	1	1	0	1	hypothetical protein
XF0630 FY1759 FX2602 PD1527	0	46	0	14	0	14	hypothetical protein
XF0668 FY1711 FX3357 PD1506	0	62	0	0	0	0	hemolysin-type calcium binding protein
XF0669 FY1705 FX3358 PD1505	0	1	0	1	0	1	pyruvate dehydrogenase
XF0754 FY1295 FX1541 PD1902	0	1	5	1	5	0	virulence protein
XF0764 FY1297 FX3840 PD1894	0	1	0	1	0	1	membrane protein
XF0817 FY2446 FX2595 PD1852	0	2	2	1	1	2	hypothetical protein
XF0830 FY3144 FX2938 PD1842	0	2	0	2	0	2	hypothetical protein
XF0832 FY1502 FX0583 PD1840	0	0	1	0	1	1	siroheme synthase
XF0845 FY1495 FX1649 PD1829	0	1	0	1	0	1	family 3 glycoside hydrolase
XF0847 FY0412 FX3802 PD1827	11	0	0	0	0	0	beta-hexosaminidase precursor
XF0864 FY0414 FX1096 PD1812	0	0	0	0	0	1	cystathionine gamma-synthase
XF0871 FY2866 FX2762 PD1808	0	1	0	1	0	1	hypothetical protein
XF0872 FY0379 FX0859 PD1807	1	1	1	0	0	0	outer membrane protein
XF0882 FY0368 FX0850 PD1798	1	1	0	0	0	0	ATP-dependent helicase
XF0889 FY0266 FX3085 PD1792	35	0	362	8	0	2	hemagglutinin-like secreted protein
XF0902 FY0275 FX3089 PD1782	7	0	0	7	7	0	Hypothetical Protein
XF0908 FY1398 FX0400 PD1777	1	0	0	1	1	0	ubiquinol cytochrome C oxidoreductase, iron-sulfur subunit
XF0910 FY1383 FX0399 PD1775	0	1	0	1	0	1	ubiquinol cytochrome C oxidoreductase, cytochrome C1 subunit
XF0934 FY1410 FX1754 PD1757	1	0	2	0	1	0	hypothetical protein
XF0941 FY1402 FX1747 PD1753	1	4	0	7	1	4	Hypothetical Membrane Spanning Protein
XF0966 FY2829 FX2712 PD1735	1	17	1	23	0	28	PILI RETRACTION PROTEIN PILT
XF0973 FY2004 FX1366 PD0269	0	1	0	1	0	1	two-component system, sensor protein
XF0997 FY2532 FX2604 PD0289	1	0	1	2	0	2	hypothetical protein
XF1002 FY2018 FX1468 PD0294	0	0	0	1	0	0	N-acetyl-gamma-glutamyl-phosphate reductase
XF1005 FY1994 FX1459 PD0297	0	0	0	0	0	1	gamma-glutamyl phosphate reductase
XF1015 FY0128 FX1458 PD0308	0	8	0	8	0	0	manganese transport protein
XF1029 FY1315 FX3202 PD0315	0	1	0	1	0	1	glutaryl-7-ACA acylase precursor
XF1038 FY1328 FX0661 PD0320	0	0	4	0	0	0	peptide synthase
XF1046 FY1318 FX3538 PD0326	0	7	0	4	0	4	outer membrane antigen
XF1053 FY1339 FX0749 PD0332	0	14	0	14	0	14	outer membrane protein
XF1060 FY2984 FX2892 PD0338	2	2	2	0	0	0	hypothetical protein
XF1062 FY1312 FX3424 PD0343	0	2	0	2	0	2	6-phosphogluconate dehydratase
XF1090 FY2653 FX2689 PD0389	0	2	0	10	0	10	hypothetical protein
XF1092 FY3622 FX2949 PD0390	0	0	0	8	0	8	hypothetical protein
XF1105 FY1683 FX2046 PD0397	0	0	0	0	1	1	dihydrodipicolinate reductase
XF1126 FY1659 FX0725 PD0417	1	0	0	1	1	0	Stringent starvation protein A
XF1137 FY1680 FX0727 PD0424	0	0	29	0	29	29	NonF-related protein
XF1181 FY0302 FX2485 PD0465	0	11	0	11	0	11	triacylglycerol lipase precursor
XF1182 FY0301 FX2402 PD0466	0	5	0	5	0	5	lipase modulator
XF1187 FY0032 FX1306 PD0472	0	1	0	1	0	1	ATP-dependent Clp protease proteolytic subunit
XF1213 FY0517 FX1298 PD0494	1	1	1	0	0	0	GTP-binding elongation factor protein
XF1214 FY0536 FX3632 PD0495	1	1	1	0	0	0	hypothetical protein
XF1226 FY1053 FX2661 PD0503	5	0	0	2	2	0	hypothetical protein
XF1231 FY1038 FX1157 PD0507	1	1	1	1	0	1	Outer membrane protein
XF1236 FY2448 FX3195 PD0511	13	0	0	4	4	0	hypothetical protein
XF1239 FY1047 FX0881 PD0512	1	2	1	1	0	1	PHAGE DNA PACKAGING PROTEIN GP2 (TERMINASE LARGE SUBUNIT)
XF1248 FY2745 FX3193 PD0516	0	10	0	20	0	10	hypothetical protein
XF1267 FY0681 FX0299 PD0529	25	0	0	0	0	0	1,4-beta-cellobiosidase
XF1284 FY2331 FX2387 PD0538	4	4	4	0	0	0	hypothetical protein
XF1298 FY0673 FX2721 PD0549	1	1	0	1	1	1	electron transfer flavoprotein ubiquinone oxidoreductase
XF1309 FY0792 FX1237 PD0557	0	1	0	1	0	1	rod shape-determining protein
XF1323 FY0815 FX1246 PD0569	0	1	0	1	0	1	hypothetical protein
XF1330 FY3229 FX1229 PD0576	0	1	0	0	0	0	SENSORY TRANSDUCTION HISTIDINE KINASE (EC 2.7.3.-)
XF1353 FY1456 FX1171 PD0594	1	0	0	1	1	0	topoisomerase IV subunit
XF1355 FY2724 FX2552 PD0596	14	0	0	14	14	0	hypothetical protein
XF1363 FY1464 FX1166 PD0603	1	1	2	0	0	0	soluble lytic murein transglycosylase precursor
XF1366 FY1487 FX1176 PD0605	14	0	0	0	0	0	SCO2 PROTEIN HOMOLOG PRECURSOR
XF1372 FY1467 FX3280 PD0609	0	22	0	7	0	7	hypothetical protein
XF1397 FY0889 FX1217 PD0627	0	1	0	1	0	1	METHYLTRANSFERASE (EC 2.1.1.-)
XF1417 FY2463 FX3645 PD0646	1	0	1	1	1	1	Phage-related protein
XF1434 FY2559 FX0343 PD0657	0	1	0	0	0	1	Hypothetical Protein
XF1456 FY1893 FX1638 PD0676	0	4	25	1	22	0	2-amino-4-hydroxy-6-hydroxymethyldihydropteridine pyrophosphokinase
XF1476 FY1860 FX0292 PD0693	0	5	0	5	0	5	ABC transporter membrane protein
XF1496 FY1139 FX3316 PD0711	5	0	0	5	5	0	TonB-dependent receptor for iron transport
XF1500 FY1122 FX0885 PD0717	1	1	0	0	0	0	ATP sulfurylase, small subunit
XF1513 FY1152 FX3679 PD0729	22	17	1	0	0	0	hypothetical protein
XF1516 FY1123 FX1142 PD0731	0	49	0	50	0	0	surface-exposed outer membrane protein
XF1519 FY1133 FX1144 PD0734	1	0	1	0	0	0	general secretory pathway protein G precursor
XF1529 FY1115 FX3328 PD0744	0	0	0	0	82	77	surface protein
XF1531 FY1127 FX0975 PD0746	1	0	0	1	1	0	subunit F of alkyl hydroperoxide reductase
XF1553 FY1199 FX1269 PD0762	0	4	0	0	0	0	adenylosuccinate lyase
XF1617 FY1427 FX1432 PD1159	0	1	0	0	0	1	Transcriptional regulator, ArsR family
XF1630 FY1434 FX1436 PD1149	10	0	0	1	1	0	BS-yobV Transcriptional regulator, DeoR family
XF1648 FY0621 FX1778 PD1013	0	14	0	23	0	14	hypothetical protein
XF1650 FY0638 FX1789 PD1011	1	1	1	0	0	0	hypothetical protein
XF1666 FY0481 FX0929 PD1345	0	0	0	4	4	0	hypothetical protein
XF1683 FY1857 FX1704 PD0977	0	0	0	11	0	11	hypothetical protein
XF1714 FY0329 FX0592 PD1083	1	1	1	0	0	0	EC-yrfI 33 kDa chaperonin
XF1715 FY0326 FX0591 PD1082	1	1	1	0	0	0	monofunctional biosynthetic peptidoglycan transglycosylase
XF1799 FY0149 FX3556 PD1068	2	0	0	2	2	0	uroporphyrinogen-III synthase
XF1823 FY0904 FX1760 PD1042	0	8	0	8	0	8	tail-specific protease
XF1841 FY0929 FX1781 PD1027	0	1	0	1	0	0	undecaprenol kinase
XF1874 FY2508 FX2494 PD0929	2	0	0	11	11	0	hypothetical protein
XF1892 FY0221 FX1488 PD0899	1	0	0	1	0	0	endonuclease V (deoxyinosine 3endonuclease)
XF1902 FY0054 FX1479 PD0889	1	0	0	1	1	0	holliday junction binding protein, DNA helicase
XF1903 FY0053 FX1478 PD0888	1	0	0	1	1	0	potassium uptake protein
XF1921 FY0506 FX1896 PD0870	1	1	1	0	0	0	superoxide dismutase [MN] precursor
XF1937 FY0503 FX1893 PD0860	2	2	0	0	0	0	proton glutamate symport protein
XF1944 FY0498 FX3274 PD0856	0	2	0	2	0	2	peptidyl-dipeptidase
XF1945 FY2444 FX3612 PD0855	0	7	0	7	0	7	VirK protein
XF1948 FY1981 FX1202 PD0852	1	1	5	0	0	1	colicin V production protein
XF1955 FY1947 FX1197 PD0845	1	0	0	1	1	0	pilus protein
XF1968 FY1927 FX2091 PD0833	0	1	32	1	0	23	methyltransferase
XF1976 FY1914 FX2072 PD0827	1	1	1	0	0	0	glycinamide ribonucleotide synthetase
XF1990 FY1965 FX2102 PD0818	0	0	2	0	0	0	thioredoxin
XF2004 FY2573 FX2111 PD0807	0	0	0	2	0	17	hypothetical protein
XF2005 FY1939 FX2082 PD0806	1	0	0	1	1	0	hypothetical protein
XF2021 FY1982 FX2592 PD0794	0	0	0	13	4	31	ATP/GTP-binding protein
XF2024 FY1936 FX0605 PD0791	1	0	0	1	1	0	romA gene
XF2060 FY3498 FX0807 PD0952	23	0	0	23	23	0	conjugal transfer protein
XF2088 FY2758 FX2630 PD0788	0	2	0	0	0	0	AUXIN-BINDING PROTEIN
XF2094 FY1197 FX0635 PD0783	0	1	0	1	0	1	multidrug-efflux transporter
XF2097 FY2536 FX3918 PD0780	0	1	0	1	0	1	hypothetical protein
XF2150 FY0852 FX1343 PD1210	0	4	0	5	0	5	diadenosine tetraphosphatase
XF2174 FY0857 FX1344 PD1229	4	0	1	0	0	0	thioredoxin
XF2232 FY1524 FX0561 PD1278	2	1	1	1	1	0	catalase/peroxidase
XF2235 FY0122 FX0564 PD1281	10	0	0	8	10	0	bifunctional penicillin binding protein 1C precursor
XF2236 FY2671 FX2866 PD1282	0	0	0	4	0	1	hypothetical protein
XF2240 FY1603 FX0503 PD1285	1	0	0	1	1	0	hypothetical protein
XF2244 FY1580 FX3368 PD1288	0	1	0	1	0	1	signal peptidase I
XF2276 FY1573 FX1114 PD1311	4	0	0	0	1	0	peptide synthase
XF2287 FY1595 FX1280 PD1319	0	1	0	1	0	1	TonB protein
XF2301 FY0470 FX1125 PD1336	1	0	0	1	1	0	polysaccharide export protein
XF2310 FY0473 FX1127 PD1326	0	0	1	0	0	1	CDP-diacylglycerol-glycerol-3-phosphate 3-phosphatidyltransferase
XF2316 FY0556 FX1687 PD1351	0	0	1	0	1	1	hypothetical protein
XF2317 FY0555 FX1681 PD1352	2	0	7	2	2	7	hypothetical protein
XF2322 FY3647 FX2497 PD1355	0	0	2	0	0	0	hypothetical protein
XF2334 FY0551 FX1677 PD1366	2	0	0	0	0	0	diacylglycerol kinase
XF2353 FY1175 FX0513 PD1381	10	10	10	0	0	0	purine nucleoside phosphorylase
XF2380 FY1187 FX0902 PD1400	7	8	1	0	1	1	hypothetical protein
XF2385 FY1153 FX0893 PD1403	0	1	0	1	0	1	acriflavin resistance protein D
XF2390 FY1194 FX3674 PD1407	1	0	13	0	13	0	Hypothetical Cytosolic Protein
XF2392 FY2506 FX2400 PD1408	0	7	2	7	2	8	autolytic lysozyme
XF2413 FY2930 FX2859 PD1431	0	5	44	4	5	1	hypothetical protein
XF2420 FY0565 FX0335 PD1439	0	1	0	0	0	1	virulence factor
XF2450 FY3634 FX0633 PD1468	1	2	0	0	1	0	BOLA PROTEIN FAMILY
XF2452 FY1738 FX0631 PD1470	2	0	2	0	0	0	Hypothetical Cytosolic Protein
XF2474 FY1720 FX1556 PD1491	1	0	0	1	0	0	EC-yjeK LYSINE 2,3-AMINOMUTASE (EC 5.4.3.2)
XF2498 FY0336 FX1836 PD1107	0	1	0	4	0	0	phage-related portal protein
XF2540 FY2358 FX2293 PD1925	1	1	1	0	0	0	hypothetical protein
XF2545 FY1615 FX3104 PD1928	0	1	0	1	0	1	two-component system, regulatory protein
XF2549 FY1648 FX0446 PD1932	56	56	56	0	0	0	hypothetical protein
XF2551 FY1613 FX3478 PD1934	14	8	0	8	0	8	AMINOACYL PEPTIDASE
XF2552 FY1605 FX3263 PD1935	0	29	0	29	0	29	DNA gyrase subunit A
XF2566 FY3894 FX2947 PD1948	4	0	0	4	4	0	hypothetical protein
XF2570 FY1650 FX3259 PD1951	2	2	0	0	7	7	Hypothetical Membrane Spanning Protein
XF2571 FY1619 FX3258 PD1952	0	1	0	10	0	10	dihydroorotate dehydrogenase
XF2574 FY1645 FX1970 PD1955	2	2	2	0	0	0	BS-yodM Phosphatidylglycerophosphatase B (EC 3.1.3.27)
XF2575 FY1610 FX1945 PD1956	0	1	0	1	0	1	EC-gcpE GcpE protein
XF2585 FY1647 FX1961 PD1963	1	0	0	1	1	0	protein-L-isoaspartate O-methyltransferase
XF2609 FY0396 FX1959 PD1985	4	0	0	1	1	0	Rhodanese-related sulfurtransferases
XF2632 FY0056 FX0155 PD2000	2	7	0	2	2	0	RNA polymerase beta subunit
XF2636 FY0072 FX0247 PD2004	1	2	0	1	1	2	50S ribosomal protein L1
XF2656 FY0464 FX0337 PD2025	1	0	0	1	1	0	Hypothetical Protein
XF2664 FY2488 FX0741 PD2031	4	0	0	4	4	0	hypothetical protein
XF2675 FY0461 FX0738 PD2038	0	0	5	0	0	0	hypothetical protein
XF2682 FY0440 FX1086 PD2042	1	0	0	1	1	0	periplasmic glucan biosynthesis protein
XF2692 FY0442 FX1091 PD2049	1	0	0	1	1	0	uracil-DNA glycosylase
XF2693 FY0439 FX0380 PD2050	0	2	0	2	0	2	Two-component response regulator
XF2714 FY0779 FX1820 PD2066	1	1	1	2	0	2	alpha-L-fucosidase
XF2722 FY0780 FX1816 PD2071	46	46	0	0	58	61	type I restriction-modification system specificity determinant
XF2726 FY0785 FX2551 PD2075	0	43	0	1	89	0	type I restriction-modification system specificity determinant
XF2756 FY2447 FX2289 PD2091	1	1	0	1	1	1	hypothetical protein
XF2759 FY0069 FX0816 PD2097	0	85	55	26	0	0	hemolysin-type calcium binding protein
XF2779 FY0102 FX0234 PD2120	0	5	0	8	0	8	Chitooligosaccharide deacetylase (EC 3.5.1.-)
1- internal indel number of 9a5c gene and Ann1 gene
2- internal indel number of 9a5c gene and Dixon gene
3- internal indel number of 9a5c gene and Temecula gene
4- internal indel number of Ann1 gene and Dixon gene
5- internal indel number of Ann1 gene and Temecula gene
6- internal indel number of Dixon gene and Temecula gene
