# Supplementary material for: Analysis of the genome-wide variations among multiple strains of the plant pathogenic bacterium Xylella fastidiosa
Source: BMC Genomics. 2006 Sep 1;7:225. doi: 10.1186/1471-2164-7-225 (PMC1574315; doi:10.1186/1471-2164-7-225)
Supplement: Additional file 3 — Highly conserved genes. List of highly conserved genes among the four sequenced X. fastidiosa strains. [file 1471-2164-7-225-S3.xls]

## Sheet: Sheet1
Supplemental Table 2 Highly conserved genes
Gene	coordinate	Gene	coordinate	Gene	coordinate	Gene	coordinate
XF0394	406755-406979	FY2710	Contig0129: 1018-1239	FX2740	Contig0314: 107905-108126	PD1673	c1943667-1943443	Bacterioferritin-associated ferredoxin
XF0470	475456-477048	FY1232	Contig0137: 33092-34681	FX0992	Contig0310: 18267-19856	PD1617	c1872496-1870904	Rtn protein
XF0287	c300495-298786	FY1991	Contig0153: 24352-22646	FX0758	Contig0308: 7652-5946	PD0233	c298931-297222	regulator of pathogenicity factors {Xylella fastidiosa 9a5c}
XF2241	2131589-2133133	FY1566	Contig0144: 58975-57434	FX0500	Contig0305: 3817-5358	PD1286	1503477-1505021	periplasmic protease {Xylella fastidiosa 9a5c}
XF0308	320968-322275	FY1988	Contig0153: 44752-46056	FX1504	Contig0308: 28152-29456	PD0251	319406-320713	NADH-ubiquinone oxidoreductase, NQO4 subunit {Xylella fastidiosa 9a5c}
XF1821	c1737349-1735598	FY0903	Contig0128: 20423-18675	FX0839	Contig0246: 1391-3139	PD1044	1246212-1247963	acetolactate synthase isozyme II, large subunit {Xylella fastidiosa 9a5c}
XF2705	c2585823-2584456	FY0435	Contig0112: 3706-5070	FX0645	Contig0249: 3764-5128	PD2058	c2430261-2428894	Cell wall endopeptidase, family M23/M37
XF0437	446580-447998	FY1233	Contig0137: 4014-5429	FX0830	Contig0244: 10019-8604	PD1641	c1901527-1900109	MECHANOSENSITIVE ION CHANNEL
XF1278	1230608-1231963	FY0672	Contig0121: 25024-23672	FX1322	Contig0279: 6702-8054	PD0535	656323-657678	Hypothetical Membrane Spanning Protein
XF1639	c1578951-1577752	FY1423	Contig0141: 22119-23315	FX1430	Contig0298: 5648-6844	PD1142	1338587-1339786	beta-ketoacyl-[ACP] synthase II {Xylella fastidiosa 9a5c}
XF2203	2090106-2090675	FY1549	Contig0151: 33268-32702	FX0538	Contig0233: 3294-3860	PD1253	1461783-1462349	elongation factor P {Xylella fastidiosa 9a5c}
XF1196	1148876-1151368	FY0518	Contig0116: 17241-14752	FX1300	Contig0285: 21470-23959	PD0480	575941-578433	ribonucleoside-diphosphate reductase alpha chain {Xylella fastidiosa 9a5c}
XF0216	223451-223957	FY1821	Contig0148: 44415-44918	FX0548	Contig0251: 6703-6200	PD0175	222185-222691	transcriptional regulator (MarR family) {Xylella fastidiosa 9a5c}
XF1956	1864428-1865372	FY1926	Contig0152: 89569-88628	FX3437	Contig0313: 74200-73259	PD0844	c1047317-1046373	glutathione synthetase {Xylella fastidiosa 9a5c}
XF1949	1852338-1853795	FY1912	Contig0152: 101769-100315	FX1193	Contig0313: 86378-84924	PD0851	c1059528-1058071	amidophosphoribosyltransferase {Xylella fastidiosa 9a5c}
XF0207	215580-215957	FY1820	Contig0148: 36497-36871	FX0308	Contig0251: 14599-14225	PD0167	214288-214665	Molecular chaperones, DnaJ family (contain C-terminal Zn finger domain)
XF1140	c1099595-1098222	FY1664	Contig0146: 7552-8922	FX0722	Contig0253: 15485-14115	PD0425	c526937-525564	UDP-N-acetylglucosamine pyrophosphorylase {Xylella fastidiosa 9a5c}
XF0407	415519-416688	FY0957	Contig0129: 9537-10703	FX1598	Contig0314: 116455-117621	PD1665	c1935113-1933944	METHYLTRANSFERASE (EC 2.1.1.-)
XF0310	322804-324138	FY1998	Contig0153: 46588-47919	FX1507	Contig0308: 29988-31319	PD0253	321242-322576	NADH-ubiquinone oxidoreductase, NQO1 subunit {Xylella fastidiosa 9a5c}
XF1185	c1134678-1133878	FY0321	Contig0104: 22673-21876	FX0458	Contig0285: 7293-6496	PD0469	c561748-560948	hypothetical protein {Xylella fastidiosa 9a5c}
XF2417	c2297221-2296718	FY0495	Contig0134: 17753-17253	FX0452	Contig0228: 3985-4485	PD1436	c1672229-1671726	lipoprotein signal peptidase {Xylella fastidiosa 9a5c}
XF1608	1548515-1549150	FY1438	Contig0141: 52642-52010	FX0580	Contig0298: 35977-35345	PD1165	c1369206-1368571	Hypothetical Cytosolic Protein
XF1293	1244295-1244990	FY0682	Contig0121: 11406-10714	FX1328	Contig0279: 20308-21000	PD0545	669872-670567	2-C-methyl-D-erythritol 4-phosphate cytidylyltransferase (EC 2.7.7.60)
XF1055	1014879-1015199	FY1349	Contig0138: 31553-31870	FX0751	Contig0254: 3951-3634	PD0334	428189-428509	Hypothetical Cytosolic Protein
XF0060	53904-54686	FY0200	Contig0093: 11096-10317	FX0569	Contig0289: 9844-9065	PD0040	53424-54206	pyridoxal phosphate biosynthetic protein {Xylella fastidiosa 9a5c}
XF0381	391356-393941	FY0276	Contig0102: 12864-15446	FX0505	Contig0264: 10316-12898	PD1685	c1958712-1956127	ATP-dependent Clp protease subunit {Xylella fastidiosa 9a5c}
XF1668	1603673-1604035	FY0483	Contig0113: 5012-5371	FX0919	Contig0234: 1832-1473	PD1342	c1568004-1567642	HicB-related protein {Xylella fastidiosa 9a5c}
XF1528	1481036-1481242	FY2207	Contig0135: 42997-43200	FX2280	Contig0296: 21915-22118	PD0743	911164-911370	hypothetical protein {Xylella fastidiosa 9a5c}
XF0363	371375-372103	FY0252	Contig0099: 3701-4426	FX0612	Contig0239: 2155-2880	PD1699	c1978700-1977972	OMPA FAMILY PROTEIN
XF1050	c1011202-1010435	FY1332	Contig0138: 27834-27070	FX3537	Contig0254: 7677-8441	PD0330	c424501-423734	undecaprenyl pyrophosphate synthetase {Xylella fastidiosa 9a5c}
XF2536	c2410456-2409818	FY1643	Contig0145: 9366-8731	FX0971	Contig0266: 3435-4070	PD1921	c2254245-2253607	EC-yacE Dephospho-CoA kinase (EC 2.7.1.24)
XF1081	1037478-1039247	FY1316	Contig0138: 54164-55930	FX1705	Contig0312: 18498-20264	PD0361	450825-452594	ABC transporter ATP-binding protein {Xylella fastidiosa 9a5c}
XF0272	c283850-283275	FY2049	Contig0153: 7695-7123	FX0223	Contig0231: 8241-7669	PD0220	c282278-281703	hypothetical protein {Xylella fastidiosa 9a5c}
XF0205	c215089-214163	FY1782	Contig0148: 36007-35084	FX0422	Contig0251: 15089-16012	PD0166	c213799-212873	phosphoribosylaminoimidazole-succinocarboxamide synthase {Xylella fastidiosa 9a5c}
XF0101	98992-99276	FY2480	Contig0122: 9000-9281	FX2583	Contig0304: 59205-58924	PD0075	97357-97641	hypothetical protein {Xylella fastidiosa 9a5c}
XF1626	1566142-1566900	FY1425	Contig0141: 35016-34261	FX1431	Contig0298: 18392-17637	PD1153	c1351458-1350700	two-component system, regulatory protein {Xylella fastidiosa 9a5c}
XF0596	c575208-574684	FY0605	Contig0117: 17751-18275	FX2014	Contig0310: 76423-75899	PD1555	1803979-1804506	conserved hypothetical protein {Xylella fastidiosa 9a5c}
XF0603	581277-582647	FY0587	Contig0117: 11716-10349	FX1983	Contig0310: 82477-83844	PD1548	c1797877-1796507	cystathionine beta-synthase {Xylella fastidiosa 9a5c}
XF2325	c2205498-2204374	FY0541	Contig0149: 12287-11166	FX1662	Contig0299: 21600-22721	PD1357	c1579476-1578352	P-protein {Xylella fastidiosa 9a5c}
XF1294	1244987-1245517	FY0680	Contig0121: 10714-10187	FX1329	Contig0279: 21000-21527	PD0546	670564-671094	2-C-methyl-D-erythritol 2,4-cyclodiphosphate synthase (EC 4.6.1.12)
XF2375	c2252313-2250889	FY1156	Contig0149: 59081-57660	FX0894	Contig0295: 25299-23878	PD1399	c1626284-1624860	3-isopropylmalate dehydratase large subunit {Xylella fastidiosa 9a5c}
XF0170	71808-72623	FY0290	Contig0101: 5369-6181	FX0810	Contig0252: 5459-6271	PD0138	71282-72097	formamidopyrimidine DNA glycosylase {Xylella fastidiosa 9a5c}
XF1275	1229288-1229809	FY0687	Contig0121: 26347-25829	FX1333	Contig0279: 5375-5893	PD0534	655016-655537	poly(hydroxyalcanoate) granule associated protein {Xylella fastidiosa 9a5c}
XF2537	c2411316-2410453	FY1627	Contig0145: 10226-9366	FX0965	Contig0266: 2575-3435	PD1922	c2255105-2254242	pre-pilin leader peptidase {Xylella fastidiosa 9a5c}
XF0039	c35499-35095	FY3516	Contig0131: 17230-17631	FX3649	Contig0289: 27781-28182	PD0027	c35310-34906	large-conductance mechanosensitive channel {Xylella fastidiosa 9a5c}
XF0926	890749-891261	FY1374	Contig0140: 46286-45777	FX1737	Contig0302: 14961-15470	PD1763	c2054278-2053766	polypeptide deformylase {Xylella fastidiosa 9a5c}
XF1830	c1746856-1745528	FY0911	Contig0128: 29905-28580	FX1762	Contig0278: 7749-6424	PD1037	1236796-1238124	nitrile hydratase activator {Xylella fastidiosa 9a5c}
XF0925	c890634-889456	FY1371	Contig0140: 46401-47576	FX1735	Contig0302: 14846-13671	PD1764	2054393-2055571	Putative peptidoglycan binding domain
XF2101	c2000643-2000035	FY1214	Contig0136: 20432-19827	FX2049	Contig0242: 2395-1790	PD0776	957419-958027	Conserved Membrane Spanning Protein
XF1795	c1709114-1708386	FY0146	Contig0085: 2306-1581	FX0668	Contig0262: 7383-8108	PD1072	1274398-1275126	Bvg accessory factor
XF2577	2455465-2456682	FY1632	Contig0145: 54522-55736	FX1956	Contig0307: 4951-6165	PD1957	2299333-2300550	two-component system, sensor protein {Xylella fastidiosa 9a5c}
XF0278	290340-290999	FY2052	Contig0153: 14188-14844	FX0243	Contig0196: 488-1144	PD0225	288771-289430	Serine/Threonine protein kinases
XF0590	568586-569287	FY0597	Contig0117: 24386-23688	FX1996	Contig0310: 69798-70496	PD1561	c1810587-1809886	DnaA-related protein
XF0444	453277-453627	FY1261	Contig0137: 10721-11068	FX0836	Contig0244: 3308-2961	PD1636	c1894820-1894470	Hypothetical Protein
XF0795	745576-746661	FY1269	Contig0139: 10277-9195	FX1384	Contig0314: 41834-42916	PD1868	c2196607-2195522	phospho-N-acetylmuramoyl-pentapeptide-transferase {Xylella fastidiosa 9a5c}
XF1385	1337226-1340207	FY1454	Contig0142: 13813-10835	FX0559	Contig0288: 3219-6197	PD0620	764308-767289	glycine decarboxylase {Xylella fastidiosa 9a5c}
XF1311	1261100-1261585	FY0822	Contig0126: 3413-3895	FX1247	Contig0284: 1777-2259	PD0559	686889-687374	rod shape-determining protein {Xylella fastidiosa 9a5c}
XF0911	878873-879508	FY1376	Contig0140: 58042-57410	FX0398	Contig0302: 3185-3817	PD1774	c2066058-2065423	stringent starvation protein A {Xylella fastidiosa 9a5c}
XF2343	2222746-2224419	FY1165	Contig0149: 29463-31133	FX1660	Contig0299: 4408-2738	PD1373	1596661-1598334	recombination protein N {Xylella fastidiosa 9a5c}
XF0303	317821-318570	FY2028	Contig0153: 41605-42351	FX1512	Contig0308: 25005-25751	PD0245	316260-317009	triosephosphate isomerase {Xylella fastidiosa 9a5c}
XF1310	1260153-1261103	FY0812	Contig0126: 2466-3413	FX1239	Contig0284: 830-1777	PD0558	685942-686892	rod shape-determining protein {Xylella fastidiosa 9a5c}
XF0446	455556-455930	FY1258	Contig0137: 12994-13365	FX0837	Contig0244: 1033-662	PD1634	c1892547-1892173	DNA-binding protein {Xylella fastidiosa 9a5c}
XF1457	c1404037-1403300	FY1895	Contig0154: 69649-68915	FX1636	Contig0300: 29775-29041	PD0677	c831558-830821	pteridine reductase 1 {Xylella fastidiosa 9a5c}
XF1924	1828232-1829770	FY0499	Contig0115: 3197-4732	FX1889	Contig0261: 2202-3737	PD0868	c1081018-1079480	L-aspartate oxidase {Xylella fastidiosa 9a5c}
XF0048	44718-45203	FY1016	Contig0131: 8017-7535	FX1291	Contig0289: 18562-18080	PD0035	44525-45010	biotin carboxyl carrier protein of acetyl-CoA carboxilase {Xylella fastidiosa 9a5c}
XF2347	c2226192-2225752	FY1192	Contig0149: 32907-32470	FX1684	Contig0299: 962-1399	PD1377	c1600105-1599665	Hypothetical Cytosolic Protein
XF2443	2326022-2326909	FY0569	Contig0134: 46561-47445	FX0948	Contig0280: 16865-15981	PD1461	1701026-1701913	beta-alanine synthetase {Xylella fastidiosa 9a5c}
XF0950	912455-913549	FY1358	Contig0140: 26729-25638	FX1726	Contig0302: 34458-35549	PD1747	c2034707-2033613	riboflavin-specific deaminase {Xylella fastidiosa 9a5c}
XF1954	c1863739-1863209	FY1967	Contig0152: 90260-90787	FX1200	Contig0313: 74889-75416	PD0846	1048006-1048536	pilus biogenesis protein {Xylella fastidiosa 9a5c}
XF1260	1216697-1217551	FY1039	Contig0133: 5741-4890	FX0518	Contig0237: 6846-5995	PD0525	642894-643748	EC-ydiA ATP/GTP-binding protein
XF1817	1731118-1732092	FY0912	Contig0128: 14130-15101	FX0842	Contig0246: 7689-6718	PD1048	c1252419-1251445	beta-ketoacyl-[ACP] synthase III {Xylella fastidiosa 9a5c}
XF1545	c1499951-1499121	FY3247	Contig0136: 45623-46450	FX0493	Contig0227: 1670-843	PD0756	c932127-931297	molybdopterin biosynthesis protein {Xylella fastidiosa 9a5c}
XF0913	879990-880775	FY1377	Contig0140: 56925-56143	FX1739	Contig0302: 4302-5084	PD1772	c2064941-2064156	tropinone reductase {Xylella fastidiosa 9a5c}
XF0197	205540-206202	FY1811	Contig0148: 26604-27263	FX1877	Contig0282: 26412-27071	PD0160	204408-205070	1-acyl-sn-glycerol-3-phosphate acyltransferase (EC 2.3.1.51)
XF1044	c1003369-1002887	FY1341	Contig0138: 20014-19535	FX0664	Contig0258: 94-573	PD0324	c416680-416198	(3r)-hydroxymyristoyl ACP dehydrase {Xylella fastidiosa 9a5c}
XF0366	c374220-373267	FY0253	Contig0099: 6560-5610	FX0613	Contig0239: 5014-4064	PD1698	1975835-1976788	ribokinase {Xylella fastidiosa 9a5c}
XF1365	c1314563-1313682	FY1471	Contig0142: 35359-36237	FX1170	Contig0283: 15130-16008	PD0604	c742789-741908	phosphatidylserine decarboxylase {Xylella fastidiosa 9a5c}
XF2439	c2323967-2323296	FY0572	Contig0134: 44510-43842	FX0950	Contig0280: 18912-19580	PD1457	c1698965-1698294	cytidylate kinase {Xylella fastidiosa 9a5c}
XF1494	c1443039-1442152	FY1143	Contig0135: 2419-1535	FX0280	Contig0294: 18124-17240	PD0709	c870730-869843	TETRATRICOPEPTIDE REPEAT FAMILY PROTEIN
XF2691	c2571447-2570566	FY0434	Contig0112: 18087-18965	FX1085	Contig0268: 17452-16574	PD2048	c2415879-2414998	RNA polymerase sigma-32 factor {Xylella fastidiosa 9a5c}
XF2562	c2445368-2445030	FY1644	Contig0145: 44404-44069	FX1078	Contig0275: 5926-6261	PD1946	c2289258-2288920	HESB PROTEIN
XF2090	c1984640-1983861	FY1208	Contig0136: 4045-3269	FX0638	Contig0257: 13652-14431	PD0786	973865-974644	EC-yfjB ATP-NAD kinase (EC 2.7.1.23)
XF1064	c1023045-1022032	FY1333	Contig0138: 39759-38749	FX1022	Contig0312: 4036-3026	PD0345	c436389-435376	glucose kinase {Xylella fastidiosa 9a5c}
XF1539	c1496972-1496178	FY0156	Contig0088: 1583-2374	FX3331	Contig0296: 37356-36565	PD0754	c928617-927823	S-adenosyl methionine decarboxylase proenzyme {Xylella fastidiosa 9a5c}
XF1079	1036377-1037039	FY1340	Contig0138: 53063-53722	FX3426	Contig0312: 17397-18056	PD0359	449724-450386	Biopolymer transport exbB protein
XF1230	c1183298-1182810	FY1043	Contig0133: 37850-38335	FX1160	Contig0265: 6853-6368	PD0506	c609928-609440	GAF domain-containing proteins
XF0352	357824-360031	FY1824	Contig0150: 9508-7304	FX0861	Contig0259: 9020-6816	PD1707	c1992347-1990140	pentaphosphate guanosine-3-pyrophosphohydrolase {Xylella fastidiosa 9a5c}
XF0183	c193802-192696	FY1779	Contig0148: 14829-13726	FX1858	Contig0282: 14611-13508	PD0149	c192613-191507	glycine cleavage T protein {Xylella fastidiosa 9a5c}
XF1627	1566917-1567834	FY1416	Contig0141: 34250-33336	FX1427	Contig0298: 17626-16712	PD1152	c1350692-1349775	hydroxymethylbilane synthase {Xylella fastidiosa 9a5c}
XF0868	c828903-827092	FY0411	Contig0111: 684-2492	FX3417	Contig0311: 2611-4419	PD1810	2112647-2114458	dihydrolipoamide dehydrogenase {Xylella fastidiosa 9a5c}
XF2483	c2366212-2365925	FY3791	Contig0119: 20457-20173	FX3820	Contig0312: 26052-25768	PD1092	c1292947-1292660	conserved hypothetical protein {Xylella fastidiosa 9a5c}
XF0172	179878-181674	FY1787	Contig0148: 899-2692	FX3275	Contig0282: 711-2504	PD0140	178717-180513	Hypothetical Cytosolic Protein
XF0442	c453084-452314	FY1242	Contig0137: 10528-9761	FX0831	Contig0244: 3503-4270	PD1637	1895013-1895783	phosphatidyltransferase {Xylella fastidiosa 9a5c}
XF0139	137993-139078	FY0760	Contig0124: 28340-27258	FX0780	Contig0304: 20521-19439	PD0107	136425-137510	Putative permease
XF1996	1910530-1910910	FY1976	Contig0152: 43480-43103	FX2108	Contig0313: 28989-28612	PD0813	c1000727-1000347	transcriptional regulator (PbsX family) {Xylella fastidiosa 9a5c}
XF0920	c886693-884246	FY1352	Contig0140: 50297-52741	FX1721	Contig0302: 10941-8497	PD1767	2058300-2060747	DNA topoisomerase I {Xylella fastidiosa 9a5c}
XF1953	c1863208-1861127	FY1919	Contig0152: 90791-92869	FX1194	Contig0313: 75420-77498	PD0847	1048537-1050618	pilus biogenesis protein {Xylella fastidiosa 9a5c}
XF1970	c1881105-1880089	FY1940	Contig0152: 72791-73804	FX2083	Contig0313: 57420-58433	PD0832	1030374-1031390	3-oxoacyl-[ACP] synthase III {Xylella fastidiosa 9a5c}
XF1322	c1273286-1272570	FY0810	Contig0126: 15694-14981	FX1238	Contig0284: 14010-13297	PD0568	c699119-698403	cell division inhibitor {Xylella fastidiosa 9a5c}
XF1834	c1751131-1750667	FY0937	Contig0128: 34180-33719	FX1787	Contig0278: 12024-11563	PD1033	1232521-1232985	disulphide isomerase {Xylella fastidiosa 9a5c}
XF0404	413314-413778	FY3504	Contig0129: 7346-7807	FX3863	Contig0314: 114252-114713	PD1668	c1937302-1936838	Hypothetical Cytosolic Protein
XF0801	752426-753661	FY1268	Contig0139: 3427-2195	FX1383	Contig0314: 48681-49913	PD1862	c2189757-2188522	cell division protein {Xylella fastidiosa 9a5c}
XF0190	199373-200107	FY1801	Contig0148: 20410-21141	FX1868	Contig0282: 20191-20922	PD0156	198193-198927	EC-yggJ surface protein
XF1527	1478109-1480436	FY1116	Contig0135: 40064-42388	FX1139	Contig0296: 18982-21306	PD0742	908231-910558	general secretory pathway protein D precursor {Xylella fastidiosa 9a5c}
XF2217	c2103120-2101993	FY1528	Contig0151: 20091-21215	FX0686	Contig0286: 23864-24988	PD1265	c1474948-1473821	imidazoleglycerolphosphate dehydratase/histidinol-phosphate phosphatase bifunctional enzyme {Xylella fastidiosa 9a5c}
XF1080	1037044-1037481	FY3569	Contig0138: 53730-54164	FX3818	Contig0312: 18064-18498	PD0360	450391-450828	Biopolymer transport exbD protein
XF1640	1579527-1582703	FY1412	Contig0141: 21558-18385	FX1424	Contig0298: 5087-1920	PD1141	c1338026-1334850	ankyrin-like protein {Xylella fastidiosa 9a5c}
XF2461	2346882-2347475	FY1748	Contig0147: 60308-59718	FX1567	Contig0287: 3878-4468	PD1480	1723833-1724426	c-type cytochrome biogenesis protein/thioredoxin {Xylella fastidiosa 9a5c}
XF1961	c1872686-1871049	FY1911	Contig0152: 81202-82836	FX2071	Contig0313: 65826-67460	PD0839	1038938-1040575	NH3-dependent NAD synthetase {Xylella fastidiosa 9a5c}
XF1535	1492803-1494092	FY0157	Contig0088: 5752-4466	FX0976	Contig0296: 33128-34414	PD0750	924449-925738	citrate synthase {Xylella fastidiosa 9a5c}
XF0556	544600-545625	FY0728	Contig0123: 15752-14730	FX1994	Contig0310: 45846-46868	PD1585	c1834542-1833517	EC-yjeQ GTPase (EC 3.6.1.-)
XF2633	c2520072-2515906	FY0071	Contig0072: 2922-7085	FX0373	Contig0235: 2539-6702	PD2001	c2364369-2360203	RNA polymerase beta subunit {Xylella fastidiosa 9a5c}
XF1148	c1106762-1106457	FY1695	Contig0146: 401-703	FX0478	Contig0194: 2639-2941	PD0433	c534087-533782	ATP synthase, C chain {Xylella fastidiosa 9a5c}
XF2324	c2204321-2202957	FY0542	Contig0149: 11110-9749	FX1664	Contig0299: 22777-24138	PD1356	c1578299-1576935	3-phosphoshikimate 1-carboxyvinyltransferase {Xylella fastidiosa 9a5c}
XF0784	735223-735957	FY1286	Contig0139: 20639-19908	FX1395	Contig0314: 31478-32209	PD1876	c2207004-2206273	EC-yggH METHYLTRANSFERASE (EC 2.1.1.-)
XF2156	2047197-2047919	FY0867	Contig0151: 79218-78499	FX1354	Contig0292: 20076-19357	PD1216	1417414-1418136	protein phosphatase {Xylella fastidiosa 9a5c}
XF1084	1040909-1041550	FY1679	Contig0146: 66100-65462	FX2041	Contig0311: 55838-56476	PD0385	468384-469025	partition protein {Xylella fastidiosa 9a5c}
XF2228	c2116311-2115745	FY1548	Contig0151: 6896-7459	FX1044	Contig0286: 10658-11221	PD1276	c1488143-1487577	transcriptional regulator {Xylella fastidiosa 9a5c}
XF0390	401522-402970	FY0258	Contig0100: 3404-1959	FX1595	Contig0314: 102971-104416	PD1678	c1948619-1947171	two-component system, sensor protein {Xylella fastidiosa 9a5c}
XF1628	c1568739-1567888	FY1435	Contig0141: 32428-33276	FX1437	Contig0298: 15804-16652	PD1151	1348870-1349721	Outer membrane protein
XF0086	c86909-86421	FY0108	Contig0078: 4439-3954	FX0414	Contig0212: 1579-1094	PD0063	c85296-84808	Putative competence-damage protein
XF1207	1157336-1157500	FY0533	Contig0116: 8865-8704	FX1315	Contig0285: 29916-30077	PD0489	584304-584468	50S ribosomal protein L33 {Xylella fastidiosa 9a5c}
XF2608	c2491223-2490561	FY0655	Contig0118: 931-1590	FX1962	Contig0307: 40911-40252	PD1984	c2335293-2334631	transcriptional regulator (LuxR/UhpA family) {Xylella fastidiosa 9a5c}
XF1490	c1438841-1438362	FY0116	Contig0082: 2089-2565	FX0940	Contig0294: 13948-13472	PD0707	c866583-866104	transcriptional regulator (MarR/EmrR family) {Xylella fastidiosa 9a5c}
XF1893	1801044-1801793	FY0217	Contig0096: 6307-7053	FX1484	Contig0293: 21772-21026	PD0898	c1108544-1107795	phosphoglyceromutase {Xylella fastidiosa 9a5c}
XF2366	c2243905-2242631	FY1170	Contig0149: 50662-49391	FX0385	Contig0295: 16880-15609	PD1393	c1617862-1616588	GumE protein {Xylella fastidiosa 9a5c}
XF2306	c2191570-2190566	FY0469	Contig0113: 14159-13158	FX1124	Contig0271: 9584-8583	PD1331	1558497-1559501	delta-aminolevulinic acid dehydratase {Xylella fastidiosa 9a5c}
XF1950	c1854655-1854185	FY1971	Contig0152: 99365-99832	FX1201	Contig0313: 83994-84461	PD0850	1057111-1057581	conserved hypothetical protein {Xylella fastidiosa 9a5c}
XF2780	c2678574-2676877	FY0103	Contig0080: 2642-4336	FX3095	Contig0207: 1511-3205	PD2121	c2519071-2517374	60kDa inner-membrane protein {Xylella fastidiosa 9a5c}
XF2206	2092565-2093806	FY1526	Contig0151: 30813-29575	FX0534	Contig0233: 5750-6988	PD1255	1464237-1465478	D-3-phosphoglycerate dehydrogenase {Xylella fastidiosa 9a5c}
XF0805	756966-757925	FY1516	Contig0143: 1148-2104	FX1451	Contig0314: 53222-54178	PD1858	c2185212-2184253	Cell wall endopeptidase, family M23/M37
XF0775	723820-724800	FY1291	Contig0139: 28493-27516	FX1539	Contig0314: 23625-24602	PD1884	c2214860-2213880	Dolichol-phosphate mannosyltransferase (EC 2.4.1.83)
XF2687	c2565446-2564919	FY0444	Contig0112: 24114-24638	FX1092	Contig0268: 11431-10907	PD2045	c2409852-2409322	hypothetical protein {Xylella fastidiosa 9a5c}
XF2011	1921264-1921485	FY2352	Contig0152: 32667-32449	FX2416	Contig0313: 18169-17951	PD0801	c989893-989672	hypothetical protein {Xylella fastidiosa 9a5c}
XF2419	c2301145-2300198	FY0491	Contig0134: 21650-20706	FX0210	Contig0228: 66-1010	PD1438	c1676139-1675192	riboflavin biosynthesis protein {Xylella fastidiosa 9a5c}
XF2361	c2237672-2236827	FY1164	Contig0149: 44362-43520	FX0550	Contig0295: 10583-9741	PD1388	c1611564-1610719	GumK protein {Xylella fastidiosa 9a5c}
XF2442	2324842-2325933	FY0571	Contig0134: 45380-46468	FX0949	Contig0280: 18048-16960	PD1460	1699846-1700937	AGMATINE DEIMINASE (EC 3.5.3.12)
XF1324	1274283-1275470	FY0806	Contig0126: 16692-17876	FX3282	Contig0284: 15008-16192	PD0570	700116-701303	hypothetical protein {Xylella fastidiosa 9a5c}
XF0389	400823-401506	FY0257	Contig0100: 4103-3423	FX1597	Contig0314: 102272-102952	PD1679	c1949318-1948635	two-component system, regulatory protein {Xylella fastidiosa 9a5c}
XF2688	c2566450-2565485	FY0446	Contig0112: 23110-24072	FX1093	Contig0268: 12435-11473	PD2046	c2410856-2409891	hypothetical protein {Xylella fastidiosa 9a5c}
XF0232	240138-241646	FY1772	Contig0148: 61087-62592	FX1051	Contig0276: 10134-11639	PD0190	238863-240371	glucose-6-phosphate isomerase {Xylella fastidiosa 9a5c}
XF0858	c819949-819161	FY0418	Contig0111: 9644-10429	FX1100	Contig0311: 11649-12434	PD1817	2121589-2122377	survival protein {Xylella fastidiosa 9a5c}
XF0944	c908895-907231	FY1353	Contig0140: 30268-31929	FX1723	Contig0302: 30915-29254	PD1751	2038245-2039909	ABC transporter ATP-binding protein {Xylella fastidiosa 9a5c}
XF1288	1239543-1241207	FY0667	Contig0121: 16153-14492	FX1320	Contig0279: 15554-17215	PD0541	665117-666781	CTP synthetase {Xylella fastidiosa 9a5c}
XF1554	1512821-1514242	FY1200	Contig0136: 32825-31407	FX1271	Contig0305: 57732-56314	PD0763	944801-946222	fumarate hydratase {Xylella fastidiosa 9a5c}
XF1957	1865350-1866249	FY1950	Contig0152: 88647-87751	FX2097	Contig0313: 73278-72382	PD0843	c1046395-1045496	TonB protein {Xylella fastidiosa 9a5c}
XF0837	790042-792420	FY1503	Contig0143: 34814-37189	FX1651	Contig0311: 41609-39234	PD1836	c2151466-2149088	organic solvent tolerance precursor {Xylella fastidiosa 9a5c}
XF0119	c116023-114995	FY0711	Contig0122: 26028-25003	FX1265	Contig0304: 42156-43181	PD0090	c114465-113437	hypothetical protein {Xylella fastidiosa 9a5c}
XF0980	939954-940442	FY3704	Contig0153: 77167-77652	FX3767	Contig0308: 60603-61088	PD0275	351807-352295	lipopolysaccharide synthesis enzyme {Xylella fastidiosa 9a5c}
XF0108	106499-107011	FY0714	Contig0122: 16508-17017	FX1266	Contig0304: 51697-51188	PD0082	104868-105380	16S rRNA processing protein {Xylella fastidiosa 9a5c}
XF0835	c789551-788343	FY1508	Contig0143: 34323-33118	FX3421	Contig0311: 42118-43323	PD1837	2151960-2153168	2-octaprenyl-6-methoxyphenol hydroxylase {Xylella fastidiosa 9a5c}
XF1141	c1100550-1099975	FY1701	Contig0146: 6611-7183	FX0311	Contig0253: 16427-15855	PD0426	c527878-527303	chorismate mutase {Xylella fastidiosa 9a5c}
XF0149	151968-153197	FY0752	Contig0124: 14396-13170	FX0711	Contig0304: 6579-5353	PD0118	150367-151596	DNA/pantothenate metabolism flavoprotein {Xylella fastidiosa 9a5c}
XF0309	322272-322799	FY2042	Contig0153: 46056-46580	FX1516	Contig0308: 29456-29980	PD0252	320710-321237	NADH-ubiquinone oxidoreductase, NQO2 subunit {Xylella fastidiosa 9a5c}
XF1332	c1284250-1283186	FY0796	Contig0126: 29078-28017	FX1232	Contig0284: 24983-23922	PD0580	c712488-711424	uroporphyrinogen decarboxylase {Xylella fastidiosa 9a5c}
XF1259	c1216605-1214206	FY1031	Contig0133: 5833-8229	FX0517	Contig0237: 6938-9334	PD0524	c642802-640403	phosphoenolpyruvate synthase {Xylella fastidiosa 9a5c}
XF1677	c1609486-1609205	FY1855	Contig0150: 41035-41313	FX1582	Contig0301: 18452-18174	PD0983	1178897-1179178	Transcriptional regulator
XF0402	412520-412759	FY3503	Contig0129: 6552-6788	FX3862	Contig0314: 113458-113694	PD1670	c1938096-1937857	hypothetical protein {Xylella fastidiosa 9a5c}
