# Supplementary material for: Analysis of the genome-wide variations among multiple strains of the plant pathogenic bacterium Xylella fastidiosa
Source: BMC Genomics. 2006 Sep 1;7:225. doi: 10.1186/1471-2164-7-225 (PMC1574315; doi:10.1186/1471-2164-7-225)
Supplement: Additional file 4 — Unique gene clusters in strain 9a5c. List of gene clusters that are unique to strain 9a5c. [file 1471-2164-7-225-S4.xls]

## Sheet: Sheet1
Supplemental Table 4 unique gene clusters in 9a5c
cluster	#genes	size	coordinates	paralogues
XF0018_XF0025	8	2766	18470-21236	no
XF0027_XF0035	9	9964	22847-32811	no
XF0051_XF0060	10	5305	49381-54686	no
XF0074_XF0085	12	10441	75334-85775	no
XF0152_XF0165	14	11411	156052-167463	no
XF0244_XF0249	6	2776	258789-261565	no
XF0261_XF0266	6	4428	273547-277975	no
XF0268_XF0273	6	2825	281182-284007	no
XF0324_XF0337	13	6008	340489-346497	no
XF0483_XF0546	64	45604	488953-534557	no
XF0635_XF0643	9	5353	611355-616708	no
XF0686_XF0735	50	34100	657193-691293	no
XF0711_XF0815	9	94040	672086-766126	no
XF0890_XF0899	10	8065	859344-867409	yes
XF0914_XF0918	5	2206	880998-883204	no
XF1016_XF1020	5	2159	975561-977720	no
XF1088_XF1092	5	2277	1044771-1047048	no
XF1233_XF1242	9	8244	1189365-1197609	no
XF1244_XF1251	8	5064	1199255-1204319	no
XF1273_XF1277	5	1406	1228784-1230190	no
XF1431_XF1439	9	5477	1378616-1384093	no
XF1555_XF1568	14	7557	1514347-1521904	no
XF1573_XF1596	24	15380	1525117-1540497	no
XF1612_XF1616	5	2752	1553568-1556320	no
XF1645_XF1655	11	7448	1587790-1595238	no
XF1658_XF1673	16	9877	1596393-1606270	no
XF1678_XF1715	38	25022	1609483-1634505	no
XF1789_XF1801	13	9636	1705455-1715091	no
XF1849_XF1854	6	7836	1763610-1771446	no
XF1857_XF1863	7	3864	1775434-1779298	no
XF1865_XF1887	23	14360	1780157-1794517	yes
XF2032_XF2044	13	10985	1936778-1947763	no
XF2101_XF2105	5	2030	2000035-2002065	no
XF2107_XF2132	27	18184	2004188-2022372	no
XF2186_XF2195	10	5174	2070975-2076149	no
XF2197_XF2202	6	3508	2086518-2090026	no
XF2293_XF2300	8	5195	2180641-2185836	no
XF2312_XF2324	13	7625	2196696-2204321	no
XF2376_XF2382	7	1773	2252915-2254688	no
XF2390_XF2394	5	2681	2266049-2268730	no
XF2398_XF2415	18	21744	2273693-2295437	yes
XF2479_XF2522	44	34529	2361812-2396341	no
XF2657_XF2665	9	4612	2539675-2544287	no
XF2726_XF2738	13	12947	2617487-2630434	no
XF2748_XF2759	12	9820	2641196-2651016	no
XF2761_XF2774	14	8071	2653436-2661507	no
