# Supplementary material for: Analysis of the genome-wide variations among multiple strains of the plant pathogenic bacterium Xylella fastidiosa
Source: BMC Genomics. 2006 Sep 1;7:225. doi: 10.1186/1471-2164-7-225 (PMC1574315; doi:10.1186/1471-2164-7-225)
Supplement: Additional file 5 — Unique gene clusters in strain Temecula-1. List on gene clusters that are unique to strain Temecula-1. [file 1471-2164-7-225-S5.xls]

## Sheet: Sheet1
Supplemental Table 5 unique gene clusters in Temecula-1
cluster	#genes	size	coordinates	paralogues
PD0019_PD0025	7	7838	23858-31696	no
PD0056_PD0062	6	8343	74857-83200	no
PD0121_PD0130	10	12980	154621-167601	no
PD0298_PD0304	6	3539	377366-380905	yes
PD0371_PD0379	9	5709	458554-464263	no
PD0765_PD0772	6	6253	947386-953639	no
PD0927_PD0942	16	9765	1132011-1141776	no
PD0948_PD0959	10	16279	1147733-1164012	no
PD0962_PD0982	21	14044	1164856-1178900	no
PD0984_PD1005	21	28083	1179227-1207310	no
PD1007_PD1016	10	7643	1208465-1216108	no
PD1101_PD1133	32	26912	1298801-1325713	no
PD1174_PD1190	16	11485	1377716-1389201	no
PD1239_PD1252	13	18517	1443184-1461701	yes
PD1337_PD1349	13	7243	1564587-1571830	no
PD1351_PD1356	6	4961	1573338-1578299	no
PD1413_PD1434	19	22710	1647876-1670586	yes
PD1592_PD1602	11	9404	1845748-1855152	no
PD1604_PD1615	11	13332	1855601-1868933	no
PD1718_PD1724	7	4749	2007769-2012518	no
PD1786_PD1791	6	4686	2077444-2082130	no
PD2086_PD2096	10	8322	2476618-2484940	no
PD2103_PD2117	15	11478	2490468-2501946	no
